# Supplementary material for: Sequencing of 6.7 Mb of the melon genome using a BAC pooling strategy
Source: BMC Plant Biol. 2010 Nov 12;10:246. doi: 10.1186/1471-2229-10-246 (PMC3095328; doi:10.1186/1471-2229-10-246)
Supplement: Additional file 2 — Table S1. Genetic markers anchored to the sequenced BAC clones. [file 1471-2229-10-246-S2.XLS]

## Sheet: Table 1
Table S1:	Genetic markers anchored to the sequenced BAC clones.
Linkage	Position	Marker					BAC	BAC
Groupa	(cM)	Name	Type	Acc. No.b	Referencec	FPC contig	Name	Fingerprinted	BES
I	0	MC216	RFLP		1	y	Cm57_M112	n	n	y
I	18	MC279	RFLP		1	y	Cm31_J021	y	n	n
I	63	EST1.16	SNP-SNaPshot		2	y	Cm33_F232	y	y	y
I	137	EST5.27	SNP-CAPS		2	y	Cm43_O211	y	y	y
II	38d	MC313	RFLP		1	y	Cm05_B012	y	n	y
II	46	52B5SP6	SNP-CAPS		3	y	Cm52_B051	y	y	y
II	95	MC252	RFLP		4	y	Cm46_G131	y	y	y
III	0	MC127	RFLP		1	y	Cm05_P102	y	n	y
III	5d	MC148	RFLP		1	y	Cm45_K102	y	y	y
III	20	CmEXP2	SNP-SNaPshot	DV633239	5	y	Cm24_H211	y	n	n
III	24	MC054	RFLP		1	y	Cm52_C091	y	n	n
III	75d	MC032	RFLP		1	y	Cm55_F191	y	y	y
IV	70	MC344	RFLP		1	y	Cm33_M052	y	y	y
IV	81	CmelF4A-2	SNP-CAPS	AM718612	6	y	Cm59_B111	y	y	y
IV	90d	MC275	RFLP		1	y	Cm11_I121	y	y	y
IV	90d	MC239	RFLP		1	y	Cm06_A031	y	n	n
IV	123	MC060	RFLP		1	y	Cm46_O062
IV	127	CmEthInd	SNP-SNaPshot		5	y	Cm14_C181	y	y	y
V	17d	MC007	RFLP		1	y	Cm52_M232	y	y	y
V	20	MC233	RFLP		1	y	Cm24_G051	y	n	n
V	62	EST2.22	SNP-CAPS		2	singleton	Cm46_I241	n	y	y
V	93	MRGH63	RFLP		1	y	Cm13_J041,e	n	y	y
							Cm14_M221	y	y	y
							Cm43_H201,2	y	y	y
V	98d	MC276	RFLP		1	y	Cm01_N31	y	n	n
VI	25d	MC268	RFLP		1	y	Cm02_C042	y	n	n
VI	41	MC008	RFLP		1	y	Cm31_G082	y	n	n
VI	48d	MC251	RFLP		1	y	Cm02_K141	y	n	n
VI	50	CI_56-B01	SNP-CAPS	AM730439	2	y	Cm27_F031	y	y	y
VI	105	MC042	RFLP		1	y	Cm20_H141	n	n	n
VII	5	MC373	RFLP		1	y	Cm55_C151	n	y	y
VII	39	F271	SNP-Sequencing		2	y	Cm45_K011	y	y	y
VII	51	F149	SNP-Sequencing		2	y	Cm47_C022	n	y	y
VII	99	EST5.15	SNP-SNaPshot		2	y	Cm47_A051	y	y	y
VIII	3	F080	SNP-Sequencing		2	singleton	Cm22_K191	y	n	n
VIII	68	Cfd9	SNP-Sequencing		Unpublished	y	Cm06_D161	y	n	n
VIII	68	MC208	RFLP		1	y	Cm19_K172	y	n	n
IX	13	MC092	RFLP		1	y	Cm24_H032	y	n	n
IX	35	F036	SNP-Sequencing	AM720808	2	y	Cm34_G201	y	y	y
IX	35d	MC203	RFLP		1	n	Cm54_J042	n	y	y
IX	97	CmERF1	SNP-CAPS	AB125975	5	y	Cm54_I131	y	y	n
IX	100	EST1.17	SNP-CAPS		2	y	Cm10_D041	y	y	y
X	5	EST1.10	SNP-CAPS	AM714261	2	y	Cm03_A211	y	n	n
X	33	CmXTH5	SNP-CAPS	AM715612	5	y	Cm41_H091	y	n	n
X	54	EST5.29	SNP-SNaPshot	AM742939	2	singleton	Cm19_G012	y	n	n
X	54	CmEXP3	SNP-SNaPshot		5	y	Cm54_E012	y	y	y
XI	5d	MC337	RFLP		1	y	Cm12_F092	y	y	y
XI	31	MC375	RFLP		1	y	Cm03_C121	n	n	n
XI	66	EST6.79	SNP-SNaPshot		2	y	Cm59_N091	n	n	n
XI	93	A_08-D10	SNP-CAPS	AM730326	2	y	Cm24_I032	y	n	n
XI	98	EST2.75	SNP-SNaPshot		2	y	Cm33_O171	y	y	y
XII	0d	MC123	RFLP		1	y	Cm59_C102	n	y	y
XII	0	MC132	RFLP		1	y	Cm03_I021	n	n	n
XII	29	MC330	RFLP		1	singleton	Cm09_A171	n	n	n
XII	49	MC286	RFLP		1	y	Cm05_O102	y	y	y
-	-	-	-		-	y	Cm21_I082,f	y	n	n
-	-	-	-		-	y	Cm12_I232,f	y	y	n
aLinkage groups are numbered according to the C. melo map of Deleu et al. [24]
bThe sequence of markers without accesion number can be found at http://www.icugi.org
c 1	Oliver 2001 et al. [21]
2	Deleu et al. 2009 [24]
3	van Leeuwen et al. 2005 [34]
4	Morales et al. 2004 [41]
5	Moreno et al. 2008 [31]
6	Essafi et al. 2009 [42]
dMarkers placed in an approximate position according to Oliver et al. [21]
eSequenced by Shotgun-Sanger (Deleu et al. 2007 [35]), Acc. No. EF657230
fBACs not anchored to any genetic marker
1First pool of BACs
2Second pool of BACs

## Sheet: Table 2
Linkage	Position	Marker	BAC	Scaffold					Vector	Vector	BES Founda		Contains one (1)
Group	(cM)	Name	Name	Name	Length	No. of	Sequence	%GC	left end	right end	F	R	or both (2)
						N Islands	Length		found	found			BAC-ends
I	0	mc216	Cm57_M112	Contig311	626	0	626	32,9	n	n	n. a.	n	0
I	18	mc279	Cm31_J021	Scaffold00087	126619	3	125285	33,3	y	y	n. a.	n. a.	2
I	63	EST1.16	Cm33_F232	Scaffold00078	113787	11	104771	33,2	y	y	y	y	2
I	137	EST5.27	Cm43_O211	Scaffold00052a	131697	10	128245	33,5	y	y	y	y	2
II	38	mc313	Cm05_B012	Scaffold0006	126054	4	121076	33,9	y	y	n. a.	y	2
II	46	52B5SP6	Cm52_B051	Scaffold52B05	138922	38	109832	32,7	y	n	y	y	2
II	95	mc252	Cm46_G131	Scaffold0009	151031	2	150502	36,5	y	n	y	y	2
III	0	mc127	Cm05_P102	Scaffold05P10	114263	7	109163	31,3	n	n	n.a.	y	1
III	5	mc148	Cm45_K102	Scaffold00035	105652	2	105022	32,8	y	y	y	y	2
III	20	CmEXP2	Cm24_H211	Scaffold0003b	86310	3	85185	31,8	y	y	n. a.	n. a.	2
III	24	mc054	Cm52_C091	Scaffold00024b	61053	2	60387	32,3	n	n	n. a.	n. a.	1
III	75	mc032	Cm55_F191	Scaffold55F19	110853	11	101061	32,2	n	y	y	y	2
IV	70	mc344	Cm33_M052	Scaffold00077	148622	6	145986	32,8	y	y	y	y	2
IV	81	CmelF4A-2	Cm59_B111	Scaffold59B11	100000	5	94442	32,0	n	n	y	y	2
IV	90	mc275	Cm11_I121	Scaffold11I12	110000	9	103790	33,8	y	y	y	y	2
IV	90	mc239	Cm06_A031	Scaffold00012a	75205	0	75205	32,0	n	y	n. a.	n. a.	1
IV	123	mc060	Cm46_O062	Scaffold00041b	103741	2	103073	34,2	y	y	y	y	2
V	17	mc007	Cm52_M232	Scaffold00070	112968	2	112401	33,0	y	y	y	y	2
V	20	mc233	Cm24_G051	Scaffold00017	82645	1	82398	32,5	y	n	n. a.	n. a.	2
V	62	EST2.22	Cm46_I241	contig00219	810	0	810	34,1	n	n	n	n	0
				Scaffold00044	12974	4	8142	32,0	n	n	y	n	1
				Scaffold00071	20426	7	10591	38,7	n	y	n	y	1
V	93	MRGH63	Contig MRGH63	ScaffoldMRGH63	302015	9	297558	33,2
			Cm13_J04b,1								y	y	2
			Cm14_M221								y	y	2
			Cm43_H201,2								y	y	2
V	98	mc276	Cm01_N31	Scaffold00015	180444	5	177837	32,6	y	n	n. a.	n. a.	1
VI	25	mc268	Cm02_C042	Scaffold00031	105693	4	103816	33,7	y	y	n.a.	n.a	2
VI	41	mc008	Cm31_G082	Scaffold00033	109145	3	108381	32,6	y	y	n.a.	n. a.	2
VI	48	mc251	Cm02_K141	Scaffold00058	121212	8	118424	33,4	y	y	n. a.	n. a.	2
VI	50	CI_56-B01	Cm27_F031	Scaffold27F03	96265	1	95759	32,6	y	n	y	y	2
VI	105	mc042	Cm20_H141	Scaffold00018	96294	3	95403	32,9	y	y	n. a.	n. a.	2
VII	5	mc373	Cm55_C151	Scaffold00057	98578	1	98262	32,7	y	y	y	y	2
VII	39	F271	Cm45_K011	Scaffold45K01	100000	11	92197	35,2	y	y	y	y	2
VII	51	F149	Cm47_C022	-	-	-	-		-	-	n	n	-
VII	99	EST5.15	Cm47_A051	Scaffold0004	101589	3	100074	34,5	y	y	y	y	2
VIII	3	F080	Cm22_K191	Scaffold00081	99638	6	97501	33,5	y	y	n. a.	n. a.	2
VIII	68	Cfd9	Cm06_D161	Scaffold00025	102876	13	92145	33,0	y	n	n. a.	n. a.	1
VIII	68	mc208	Cm19_K172	Scaffold00023	125428	1	125186	32,4	y	y	n.a.	n. a.	2
VIII	127	CmEthInd	Cm14_C181	Scaffold0001	108322	1	107844	31,3	y	y	n.a.	n.a	2
IX	13	mc092	Cm24_H032	Scaffold24H03	106131	3	104849	33,3	y	y	n. a.	n. a.	2
IX	35	F036	Cm34_G201	Scaffold00069	125129	2	123304	35,5	y	y	y	y	2
IX	35	mc203	Cm54_J042	Scaffold54J04	100000	6	86225	31,7	y	y	y	y	2
IX	97	CmERF1	Cm54_I131	Scaffold54I13	94153	3	93117	32,6	n	y	y	n. a.	2
IX	100	EST1.17	Cm10_D041	Scaffold10D04	154039	45	125509	31,7	n	n	y	y	2
X	5	EST1.10	Cm03_A211	Scaffold00079	126557	2	126075	34,4	y	y	n. a.	n. a.	2
X	33	CmXTH5	Cm41_H091	Scaffold0005	136275	2	135579	32,9	y	y	n. a.	n. a.	2
X	54	EST5.29	Cm19_G012	Scaffold00013	100283	14	92108	31,6	y	y	n. a.	n. a.	2
X	54	CmEXP3	Cm54_E012	Scaffold54E01	100000	18	86168	31,5	y	y	y	y	2
XI	5	mc337	Cm12_F092	Scaffold00028	118830	3	116990	33,9	y	y	y	n	2
XI	31	mc375	Cm03_C121	Scaffold00014	128906	13	119368	33,8	y	n	n. a.	n. a.	1
XI	66	EST6.79	Cm59_N091	Scaffold00085	102799	1	102461	32,7	y	n	n. a.	n. a.	1
XI	93	A_08-D10	Cm24_I032	Scaffold24I03	121276	16	112542	31,9	n	y	n. a.	n. a.	1
XI	98	EST2.75	Cm33_O171	Scaffold00051	123309	3	122013	32,3	n	y	y	y	2
XII	0	mc123	Cm59_C102	Scaffold59C10	10343	3	8482	30,8	n	n	n	n	0
XII	0	mc132	Cm03_I021	Scaffold00086	79495	4	76246	32,8	y	n	n. a.	n. a.	1
XII	29	mc330	Cm09_A171	Scaffold00034	96336	1	96065	33,5	y	y	n. a.	n. a.	2
XII	49	mc286	Cm05_O102	Scaffold00020	142670	8	139962	33,3	y	y	n	y	2
-	-	-	Cm21_I082	Scaffold00061	146020	12	140851	32,8	y	y	n. a.	n. a.	2
-	-	-	Cm12_I232	Scaffold00010	114336	9	105819	32,9	y	y	y	n.a.	2
	a	n. a.: BES not available for comparison
	b	Marker sequence not found. Scaffolf assignment based on information derived from the physical map
				scaffold00008	13559	0	13559	34,1
				scaffold00016	60492	5	56476	33,0
				scaffold00019	19807	0	19807	29,9
				scaffold00026	2328	0	2328	28,2
				scaffold00029	8858	3	7334	31,4
				scaffold00036	3809	1	1992	25,5
				scaffold00038	13877	4	9940	28,7
				scaffold00043	14278	4	10230	30,4
				scaffold00045	4301	1	2501	33,7
				scaffold00047	10612	4	7088	32,0
				scaffold00052b	38298	8	32468	31,3
				scaffold00056	6386	1	4739	30,8
				scaffold00060	23087	2	20807	31,9
				scaffold00062	3777	1	1751	39,5
				scaffold00063	15154	5	11200	34,0
				scaffold00064	5714	2	4072	35,9
				scaffold00065	5877	0	5877	30,6
				scaffold00067	45621	15	30932	30,2
				scaffold00082	37642	3	33249	33,6
				contig00002	41009	0	41009	31,2
