# Supplementary material for: Sequencing of 6.7 Mb of the melon genome using a BAC pooling strategy
Source: BMC Plant Biol. 2010 Nov 12;10:246. doi: 10.1186/1471-2229-10-246 (PMC3095328; doi:10.1186/1471-2229-10-246)
Supplement: Additional file 3 — Table S2. Sequence and annotation characteristics of the assembled scaffolds and contigs. [file 1471-2229-10-246-S3.XLS]

## Sheet: Table 2
Table S2: Sequence and annotation characteristics of the assembled scaffolds and contigs.
Linkage group	Marker name	BAC name	Scaffold
			Name	GenBank ID	Length (bp)	Stretches of Ns		%GC	Vector left end found	Vector right end found	BES Founda				Contains one (1) or both (2) BAC-ends	Number of protein coding genesb	No. of protein coding genes / 100 kbc	Average protein length	Average number of exons	Average exon length	Average intron length	% of predicted protein coding genes with homology to melon ESTs	tRNA genes	Transposable elements
						No.	Length (bp)				F		R
a) Scaffolds/contigs assigned to BACs:
I	MC216	Cm57_M112	Contig311	HM854822	626	0	0	32.9	n	n	n. a.		n. a.		0	0	0	-	-	-	-	-	0	0
I	MC279	Cm31_J021	Scaffold00087	HM854819	126619	3	1334	33.3	y	y	n. a.		n. a.		2	20	15.4005	373	5.2	460	493	90	1	0
I	EST1.16	Cm33_F232	Scaffold00078	HM854813	113787	11	9016	33.2	y	y	y	HN297041	y	HN308962	2	7	6.1	148	2.7	181	436	86	0	4
I	EST5.27	Cm43_O211	Scaffold00052a	HM854797	131697	10	3452	33.5	y	y	y	HN299094	y	HN310979	2	14	9.87114	567	8.7	229	434	78.6	0	1
II	MC313	Cm05_B012	Scaffold0006	HM854766	126054	4	4978	33.9	y	y	n. a.		y	HN304006	2	7	5.6	328	4.3	564	632	85.7	0	4
II	52B5SP6	Cm52_B051	Scaffold52B05	HM854760	138922	38	29090	32.7	y	n	y	HN301455	y	HN313301	2	7	5	335	3.4	306	366	28.6	0	6
II	MC252	Cm46_G131	Scaffold0009	HM854768	151031	2	529	36.5	y	n	y	HN299825	y	HN311682	2	21	13.9	399	5.6	267	401	71.4	0	4
III	MC127	Cm05_P102	Scaffold05P10	HM854751	114263	7	5100	31.3	n	n	n. a.		y	HN304279	1	5	4.4	256	2	488	1134	100	0	11
III	MC148	Cm45_K102	Scaffold00035	HM854788	105652	2	630	32.8	y	y	y	HN299601	y	HN311457	2	8	7.5	417	3.9	509	396	87.5	0	6
III	CmEXP2	Cm24_H211	Scaffold0003d	HM854763	86310	3	1125	31.8	y	y	n. a.		n. a.		2	8	9.26891	559	5.2	344	317	50	0	1
III	MC054	Cm52_C091	Scaffold00024b	HM854780	61053	2	666	32.3	n	n	n. a.		n. a.		1	6	9.82753	447	7.7	201	331	100	0	1
III	MC032	Cm55_F191	Scaffold55F19	HM854755	110853	11	9792	32.2	n	y	y	HN302378	y	HN314246	2	10	8.56991	418	4.7	368	467	90	0	0
IV	MC344	Cm33_M052	Scaffold00077	HM854812	148622	6	2636	32.8	y	y	y	HN297152	y	HN309073	2	6	4.03709	681	6.7	325	281	83.3	0	7
IV	CmelF4A-2	Cm59_B111	Scaffold59B11	HM854756	100000	5	5558	32	n	n	y	HN303461	y	HN315342	2	7	7	494	9	352	283	85.7	0	1
IV	MC275	Cm11_I121	Scaffold11I12	HM854757	110000	9	6210	33.8	y	y	y	HN292951	y	HN304923	2	4	3.63636	273	2.7	406	412	75	0	5
IV	MC239	Cm06_A031	Scaffold00012a	HM854770	75205	0	0	32	n	y	n. a.		n. a.		1	12	15.3	361	4	363	496	75	0	0
IV	MC060	Cm46_O062	Scaffold00041d	HM854791	103741	2	668	34.2	y	y	y	HN299982	y	HN311831	2	5	4.33773	186	1.7	372	488	100	0	6
IV	CmEthInd	Cm14_C181	Scaffold0001	HM854762	108322	1	478	31.3	y	y	n. a.		n. a.		2	16	14.7708	372	5	289	484	75	0	0
V	MC007	Cm52_M232	Scaffold00070	HM854810	112968	2	567	33	y	y	y	HN301646	y	HN313510	2	15	12.83	396	4.7	396	345	73.3	1	0
V	MC233	Cm24_G051	Scaffold00017	HM854775	82645	1	247	32.5	y	n	n. a.		n. a.		2	11	12.7049	453	7	170	387	72.7	0	0
V	EST2.22	Cm46_I241	contig00219	HM854821	810	0	0	34.1	n	n	n	-	n	-	0	1	-	-	-	-	-	-	0	0
			Scaffold00044	HM854793	12974	4	4832	32	n	n	y	HN299873	n	-	1	1	7.7	211	7	90	556	100	0	0
			Scaffold00071	HM854811	20426	7	9835	38.7	n	y	n	-	y	HN311729	1	2	10	242	1.5	466	91	50	0	2
V	MRGH63	Contig MRGH63	ScaffoldMRGH63	HM854749	302015	9	4457	33.2								29	9.6	477	4.5	436	575	75	0	10
		Cm13_J041									y	HN293553	y	HN305478	2
		Cm14_M221									y	HN293882	y	HN305790	2
		Cm43_H201,2									y		y	HN310844	2
V	MC276	Cm01_N31	Scaffold00015	HM854773	180444	5	2607	32.6	y	n	n. a.		n. a.		1	16	8.9	541	8.5	314	469	93.3	0	1
VI	MC268	Cm02_C042	Scaffold00031	HM854785	105693	4	1877	33.7	y	y	n.a.		n.a		2	15	13.2459	435	2.6	754	552	60	0	0
VI	MC008	Cm31_G082	Scaffold00033	HM854786	109145	3	764	32.6	y	y	n.a.		n. a.		2	15	12.8	350	5.3	244	362	87	0	1
VI	MC251	Cm02_K141	Scaffold00058	HM854801	121212	8	2788	33.4	y	y	n. a.		n. a.		2	7	5.36251	192	3	276	815	85.7	0	2
VI	CI_56-B01	Cm27_F031	Scaffold27F03	HM854758	96265	1	506	32.6	y	n	y	HN295881	y	HN307770	2	9	9.34919	469	4.7	349	472	88.9	0	4
VI	MC042	Cm20_H141	Scaffold00018	HM854776	96294	3	891	32.9	y	y	n. a.		n. a.		2	20	19.7312	322	4.9	353	382	60	0	0
VII	MC373	Cm55_C151	Scaffold00057	HM854800	98578	1	316	32.7	y	y	y	HN302324	y	HN314196	2	15	14.7092	415	6	370	242	86.7	1	0
VII	F271	Cm45_K011	Scaffold45K01	HM854759	100000	11	7803	35.2	y	y	y	HN299594	y	HN311450	2	5	4.5	219	1	656	0	20	0	7
VII	F149	Cm47_C022	-	-	-	-		-	-	-	n. a.		n. a.		-	-	-	-	-	-	-	-	-	-
VII	EST5.15	Cm47_A051	Scaffold0004	HM854764	101589	3	1515	34.5	y	y	y	HN300021	y	HN311867	2	13	12.3045	371	3.7	404	342	77	0	1
VIII	F080	Cm22_K191	Scaffold00081	HM854815	99638	6	2137	33.5	y	y	n. a.		n. a.		2	10	9.53451	347	4.7	302	496	60	0	0
VIII	Cfd9	Cm06_D161	Scaffold00025	HM854781	102876	13	10731	33	y	n	n. a.		n. a.		1	8	7.29033	235	2.6	193	307	37.5	0	4
VIII	MC208	Cm19_K172	Scaffold00023	HM854779	125428	1	242	32.4	y	y	n.a.		n. a.		2	13	9.96588	436	6.8	328	681	84.6	0	0
IX	MC092	Cm24_H032	Scaffold24H03	HM854823	106131	3	1282	33.3	y	y	n. a.		n. a.		2	12	10.1	729	5.3	812	966	75	0	0
IX	F036	Cm34_G201	Scaffold00069	HM854809	125129	2	1825	35.5	y	y	y	HN297344	y	HN309264	2	5	4	328	4	436	265	60	0	6
IX	MC203	Cm54_J042	Scaffold54J04	HM854753	100000	6	13775	31.7	y	y	y	HN302157	y	HN314028	2	5	5	644	7.2	383	568	80	2	3
IX	CmERF1	Cm54_I131	Scaffold54I13	HM854824	94153	3	1036	32.6	n	y	y	HN302147	y	n. a.	2	10	10.09	485	8.5	218	383	80	0	0
IX	EST1.17	Cm10_D041	Scaffold10D04	HM854761	154039	45	28530	31.7	n	n	y	HN292592	y	HN304571	2	16	10.0624	331	4.9	242	509	50	2	0
X	EST1.10	Cm03_A211	Scaffold00079	HM854814	126557	2	482	34.4	y	y	n. a.		n. a.		2	15	11.4573	528	7.1	238	460	86.7	2	0
X	CmXTH5	Cm41_H091	Scaffold0005	HM854765	136275	2	696	32.9	y	y	n. a.		n. a.		2	23	16.5107	415	5.3	389	331	86.9	0	0
X	EST5.29	Cm19_G012	Scaffold00013	HM854771	100283	14	8175	31.6	y	y	n. a.		n. a.		2	2	1.5	188	3	292	95	100	0	3
X	CmEXP3	Cm54_E012	Scaffold54E01	HM854754	100000	18	13832	31.5	y	y	y	HN302069	y	HN313941	2	8	8	292	2.6	281	990	50	0	3
XI	MC337	Cm12_F092	Scaffold00028	HM854783	118830	3	1840	33.9	y	y	y	HN293191	n	HN305128	2	14	11.3	326	2.7	414	288	35.7	0	3
XI	MC375	Cm03_C121	Scaffold00014	HM854772	128906	13	9538	33.8	y	n	n. a.		n. a.		1	5	3.8788	321	3	615	427	60	0	5
XI	EST6.79	Cm59_N091	Scaffold00085	HM854817	102799	1	338	32.7	y	n	n. a.		n. a.		1	14	12.6	336	5.5	366	641	64.3	2	1
XI	A_08-D10	Cm24_I032	Scaffold24I03	HM854752	121276	16	8734	31.9	n	y	n. a.		n. a.		1	19	15.6667	311	4.3	360	363	63.1	0	0
XI	EST2.75	Cm33_O171	Scaffold00051	HM854796	123309	3	1296	32.3	n	y	y	HN297199	y	HN309121	2	16	12.6	309	3.4	531	388	75	0	0
XII	MC123	Cm59_C102	Scaffold59C10	HM854750	10343	3	1861	30.8	n	n	n	HN303481	n	HN315362	0	1	9.7	188	5	113	372	100	0	0
XII	MC132	Cm03_I021	Scaffold00086	HM854818	79495	4	3249	32.8	y	n	n. a.		n. a.		1	10	11.9504	190	2.3	141	203	70	0	3
XII	MC330	Cm09_A171	Scaffold00034	HM854787	96336	1	271	33.5	y	y	n. a.		n. a.		2	17	17.6466	414	4.4	534	326	52.9	0	0
XII	MC286	Cm05_O102	Scaffold00020	HM854778	142670	8	2708	33.3	y	y	n. a.		y	HN304259	2	23	15.4202	424	6.3	278	528	73.9	0	0
-	-	Cm21_I082,e	Scaffold00061	HM854803	146020	12	5169	32.8	y	y	n. a.		n. a.		2	8	5.5	95	1.9	176	426	100	0	6
-	-	Cm12_I232,e	Scaffold00010	HM854769	114336	9	8517	32.9	y	y	HN293258	y	nf	HN305194	2	7	6.1	225	4	219	336	71.4	0	7
b) Scaffolds/contigs not assigned to BACsg:
-	-	-	Scaffold00008	HM854767	13559	0	0	34.1	-	-	-			-	-	0	0	-	-	-	-	-	0	1
-	-	-	Scaffold00016	HM854774	60492	5	4016	33	-	-	-			-	-	4	6.6	166	2.5	198	481	75	0	3
-	-	-	Scaffold00019	HM854777	19807	0	0	29.9	-	-	-			-	-	1	5	402	5	241	478	100	0	0
-	-	-	Scaffold00026	HM854782	2328	0	0	28.2	-	-	-			-	-	0	0	-	-	-	-	-	0	0
-	-	-	Scaffold00029	HM854784	8858	3	1524	31.4	-	-	-			-	-	0	0	-	-	-	-	-	0	0
-	-	-	Scaffold00036	HM854789	3809	1	1817	25.5	-	-	-			-	-	0	0	-	-	-	-	-	0	0
-	-	-	Scaffold00038	HM854790	13877	4	3937	28.7	-	-	-			-	-	2	14.5	276	8	103	467	100	0	0
-	-	-	Scaffold00043	HM854792	14278	4	4048	30.4	-	-	-			-	-	1	7	-	-	-	-	-	0	0
-	-	-	Scaffold00045	HM854794	4301	1	1800	33.7	-	-	-			-	-	0	0	-	-	-	-	-	0	0
-	-	-	Scaffold00047	HM854795	10612	4	3524	32	-	-	-			-	-	0	0	-	-	-	-	-	0	0
-	-	-	Scaffold00052b	HM854798	38298	8	5830	31.3	-	-	-			-	-	2	5.2222	470	1.5	886	99	50	0	1
-	-	-	Scaffold00056	HM854799	6386	1	1647	30.8	-	-	-			-	-	0	0	-	-	-	-	-	0	0
-	-	-	Scaffold00060	HM854802	23087	2	2280	31.9	-	-	-			-	-	1	4.33144	169	1	507	0	0	0	3
-	-	-	Scaffold00062	HM854804	3777	1	2026	39.5	-	-	-			-	-	0	0	-	-	-	-	-	0	1
-	-	-	Scaffold00063	HM854805	15154	5	3954	34	-	-	-			-	-	1	6.7	563	16	105	370	100	0	0
-	-	-	Scaffold00064	HM854806	5714	2	1642	35.9	-	-	-			-	-	0	0	-	-	-	-	-	0	0
-	-	-	Scaffold00065	HM854807	5877	0	0	30.6	-	-	-			-	-	1	17	-	-	-	-	0	0	0
-	-	-	Scaffold00067	HM854808	45621	15	14689	30.2	-	-	-			-	-	3	6.57592	283	4	252	345	100	0	1
-	-	-	Scaffold00082	HM854816	37642	3	4393	33.6	-	-	-			-	-	4	9.5	198	2.3	257	950	75	0	2
-	-	-	Contig00002	HM854820	41009	0	0	31.2	-	-	-			-	-	7	17.0694	400	5.3	350	454	71.4	0	0
aGenBank Acc. No. are provided when available; n.a.: BES not available for comparison
bTransposon genes not included
cTransposon genes not included. Genes found at scaffold ends are counted as 1/2
dMarker sequence not found. Scaffolf assignment based on information derived from the physical map
eNot linked to any genetic marker
fOnly a 69 bp-long BES available
gOny contigs larger than 2,000 bp are considered
1First pool of BACs
2Second pool of BACs
