# Supplementary material for: Sequencing of 6.7 Mb of the melon genome using a BAC pooling strategy
Source: BMC Plant Biol. 2010 Nov 12;10:246. doi: 10.1186/1471-2229-10-246 (PMC3095328; doi:10.1186/1471-2229-10-246)
Supplement: Additional file 4 — Table S3. Annotation characteristics of the C. melo and C. sativus syntenic regions [file 1471-2229-10-246-S4.XLS]

## Sheet: Hoja1
Table S3: Annotation characteristics of the C. melo and C. sativus syntenic regions1
A) Global characteristics of the syntenic regions
				C. melo scaffoldMRGH63 (extendeda)	C. sativus scaffold894		C. melo scaffold0009	C. sativus scaffold1141		C. melo scaffold00015	C. sativus scaffold1037		C. melo scaffold0077 (extendedb)	C. sativus scaffold3356
Total sequence length				341254	202409		140458	125751		180444	126331		204200	77228
Number of predicted protein coding genesc				41	32		21	20		16	15		13	10
Transposons				10	0		3	1		1	0		8	1
No. of protein coding genes/100 kb				12	15.8		15	15.9		8.9	11.9		6.4	12.9
Average exon length				453	399		267	258		314	421		343	359
Average intron length				571	407		401	288		469	382		256	298
Average number of exons				5	5.8		5.6	6.6		8.5	9.9		6.3	5.5
Average protein lengthd				508	538		399	434		541	658		570	481
Average % of introns in coding sequencee				54.6	49.6		53.3	52.7		60.5	57.8		39.4	43
GC content (%)				31.7	32		36.5	34.6		32.6	32.5		33.3	31.4
B) Syntenic genes
Cucumis melo									Cucumis sativus
Genef	Protein length	No. of exons	Average exon length	Average intron length		E-valueg	Identity (%)g		Genef	Protein length	No. of exons	Average exon length	Average intron length		Best hith	Annotation
1) ScaffoldMRGH63 (extendeda)									1) Scaffold894
#1i	-	-	-	-					#2	815	8	305.625	283.143		ADI99936.1	TIR_NBS-LRR disease resistance protein
#2	1092	4	819	506		0	45-87		#3	991	6	495.5	265.6		ABR67409.1	TIR_NBS-LRR disease resistance protein
#3	943	4	707.25	1257					#4	939	7	402.429	309.333		ADI99935.1	TIR_NBS-LRR disease resistance protein
#4	299	2	448.5	451		6e-136	82		#5	317	3	317	270		EEF49794.1	helix-loop-helix protein
#5	379	1	1137	0		1e-177	80		#6	379	1	1137	0		EEF49795.1	RING/C3HC4/PHD zing finger
#6	167	6	83.5	540.6		3e-90	78		#7	210	8	78.75	333.143		ACU13649.1	signal peptidase protein
#7	391	2	586.5	771		2e-46	96		#8	391	2	586.5	546		EEF49808.1	heat shock protein
#8	172	2	258	131		3e-97	97		#9	279	5	167.4	304.25		EEF49809.1	heat shock protein
#9	Pseudo	-	-	-					#10	750	2	1125	285		XP_002284834.1	selenium binding protein
#11	565	1	1695	0		5e-72	70
#10	Pseudo	-	-	-					#12						EEE76226.1
#14	Pseudo	-	-	-		>1.00E-67	68-91			428	5	256.8	461		ABD32397.1	mevalonate kinase
#15	Pseudo	-	-	-											CBI36758.3
#13	210	5	126	749.75		2e-93	70		#11	798	6	399	257.8		CBI36756.3	ring zinc finger protein
#16	406	5	243.6	531.5		7e-64	75		#13	235	4	176.25	267		EEF49820.1	GPI-anchored protein
									#14	219	2	328.5	215			GPI-anchored protein-like
#17	196	2	294	1162		6e-86	88		#15	Pseudo	-	-	-		NP_564669.1	GPI-anchored protein-like
#18	934	10	280.2	445.222		0	81		#16	1009	10	302.7	267.556		EEE76518.1	nucleolar GTPase
#19	317	5	190.2	440.5		1e-173	93		#17	317	5	190.2	426.5		NP_566251.1	mitochondrial FAD carrier
#20	647	14	138.643	559.538		0	96		#18	679	14	145.5	456.231		XP_002284757.1	ATP/GTP/Ca++ binding protein
#21	216	2	324	643		2e-106	85		#20	213	2	319.5	720		EEF49826.1	cyclin dependent kinase
#23	614	3	614	1048.5		0	93		#21	607	3	607	1312.5		CAN81983.1	glycosyl-transferase
#24	692	17	122.118	159.625		0	89		#22	688	17	121.412	159.625		CBI36768.3	NPK1-like kinase
#25	430	4	322.5	453.667		0	94		#23	426	4	319.5	446.333		EEF498.29	microtubule binding protein
#26	791	11	215.727	174		0	92		#24	793	12	198.25	154.818		EEF49830.1	kinesin
#27	947	5	568.2	517.75											AA045748.1	TIR-NBS-LRR disease resistance protein
#29	Pseudo	-	-	-											ABR67409.1	TIR-NBS-LRR disease resistance protein
#33	1393	6	696.5	645.8		0	61-68		#25	1320	8	495	207.857		ABR67409.1	TIR-NBS-LRR disease resistance protein
#35	556	5	333.6	1308.75					#26	1139	7	488.143	418.333		AAO45748.1	TIR-NBS-LRR disease resistance protein
#37	1647	12	411.75	291.182											ABR67409.1	TIR-NBS-LRR disease resistance protein
#38	379	10	113.7	540.778		0	94		#29	342	9	114	535.875		EEF49831.1	hypothetical protein
#39	264	7	113.143	282.833		1e-137	87		#30	275	7	117.857	271.667		EEF49832.1	DNAJ heat-shock
#40	674	1	2022	0		0	95		#31	588	1	1764	0		XP_002280725.1	pentatricopeptide-repeat containing protein
#41	709	13	163.615	267.167		0	92		#32	710	13	163.846	260.5		EEF49835.1	aminopeptidase
#42	269	2	403.5	1378		5e-145	91		#33	269	2	403.5	1223		XP_002284540.1	f-box family protein
2) Scaffold0009									2) Scaffold1141
#1	988	16	185.25	306.733		0	95		#2	1019	18	169.833	267.824		EEE97008.1	short chain dehydrogenase/reductase
#2	337	6	168.5	478.8		3e-175	92		#3	331	5	198.6	370.25		EEE97008.1	short chain dehydrogenase/reductase
#3	416	4	312	1116.33		0	97		#4	384	4	288	354.667		EEF51681.1	glucuronoxylan glucuronosyltransferase
#4	385	3	385	322.5		0	80		#5	386	3	386	327.5		AAC64705.1	transcription activator LFY-like protein
#5	129	1	387	0		7e-54	76		#6	129	1	387	0		EEF50121.1	AP2 domain transcription factor RAP2.3
#6	549	6	274.5	626.8		0	91		#7	563	7	241.286	322.333		CBI15757.1	nucleotide binding protein
#7	316	2	474	100		2e-159	85		#8	317	2	475.5	100		XP_002280872.1	magnesium-protoporphyrin O-methyltransferase
#8	840	13	193.846	135.417		0	95		#9	771	12	192.75	171.909		CBI15749.1	auxin response factor-like protein
#9	929	9	309.667	810.75		0	85		#10	993	11	270.818	634.5		XP_002284518.1	ATP-dependent Clp protease
#10	Pseudo	-	-	-		>6.9E-73	83-93		#11						XP_002280806.1
#11	Pseudo	-	-	-					#12						XP_002280806.1	phosphoprotein phosphatase
#13	Pseudo	-	-	-											EEF51705.1
#14	172	5	103.2	169		1e-86	97		#14	182	5	109.2	239		EEF51680.1	electron transporter
#15	410	9	136.667	116.75		2e-152	79		#15	309	6	154.5	237		CBI35664.1	serine carboxypeptidase
#16	133	4	99.75	92.6667		5e-61	83		#16	133	4	99.75	86		CBI35660.1	acyl carrier protein
#17	339	6	169.5	111.2		2e-178	94		#17	337	6	168.5	99.8		BAA31583.1	mitochondrial phosphate transporter
#18	439	10	131.7	411		2e-171	76		#18	483	10	144.9	421		CBI35659.1	poly(A) polymerase
#19	135	4	101.25	138		2e-68	90		#19	275	6	137.5	144.2		EEF51712.1	bHLH transcription factor
#20	304	1	912	0		7e-169	97		#20	304	1	912	0		-	hypothetical protein
#21	170	4	127	293		1e-85	81		#21	660	15	132	283		EEE96380.1	seryne palmitoyltransferase
3) Scaffold00015									3) Scaffold1037
#1i	-	-	-	-		0	90		#4	1218	2	1827	818		EEE96577.1	ATP-dependent RNA helicase
#2	636	12	159	1096.73		0	71		#5	836	18	139.333	517.706		CBI38103.1	eIF4-gamma/eIF5/eIF2-epsilon domain-containing protein
#4	1143	20	171.45	316.895		0	93		#6	1245	24	155.625	299.826		CBI34247.1	hypothetical protein
#5	561	7	240.429	1294.33		0	91		#7	561	7	240.429	502.5		EEF49730.1	serine/threonine-protein kinase
#6	554	8	207.75	135.286		0	97		#8	566	9	188.667	153.625		CAN73717.1	MAR-binding protein
#7	199	1	597	0		9e-99	85		#9	200	1	600	0		XP_002271243.1	hypothetical protein
#8	691	12	172.75	759.273		0	79		#10	792	16	148.5	562.8		XP_002271452.1	esterase/lipase/thioesterase family protein
#9	705	15	141	674.643		0	80		#11	844	20	126.6	438.053		EEF49722.1	nucleotide binding protein
#10	814	5	488.4	245.25		0	88		#12	813	5	487.8	340.5		EEE91194.1	cc-nbs-lrr resistance protein
#11	325	10	97.5	259.556		2e-147	85		#13	362	10	108.6	244		BAA05965.1	cysteine synthase
#12	934	21	133.429	354.75		0	87		#14	980	22	133.636	326.81		EEF49704.1	5'->3' exoribonuclease
#13	198	1	594	0		5e-82	83		#15	201	1	603	0		XP_002276406.1	rubredoxin
#14	385	1	1155	0		7e-174	78		#16	387	1	1161	0		XP_002276425.1	hypothetical protein
#15	137	5	82.2	197.5		5e-69	98		#17	137	5	82.2	201.25		ACJ85987.1	40S ribosomal protein S24
#16	734	7	314.571	181.833		0	93		#18	732	7	313.714	184.833		EEE95546.1	WNK kinase
4) Scaffold0077 (extendedb)									4) Scaffold3356
#1	379	10	114	262		4e-166	82		#4	323	9	107.667	306.75		XP_002281397.1	wound-responsive protein-related
#2	542	4	406	159		0	92		#5	461	2	691.5	87		EEE81291.1	ATP binding protein
#3	232	1	696	0		2e-105	80		#6	225	1	675	0		EEF29938.1	mads box protein
#4	493	8	185	363		0	79		#7	501	7	214.714	446.167		EEE93879.1	inositol-pentakisphosphate 2-kinase
#6	374	2	561	393		0	88		#8	375	2	562.5	514		EEF52611.1	jasmonate O-methyltransferase
#8	161	2	241	94		2e-72	98		#9	134	2	201	94		EEF52607.1	50S ribosomal protein L31
#9	533	14	114	169		0	90		#10	532	14	114	166.846		AAB91464.1	ADP-glucose pyrophosphorylase large subunit
#10	425	5	255	326		0	93		#11	425	5	255	291.5		CBI19729.1	endo-beta-mannanase
#11	378	5	227	648		0	91		#12	378	5	226.8	589.5		CBI19723.1	ornithine carbamoyltransferase
#12	1458	8	547	186		0	83		#13	1457	8	546.375	187.143		CBI17489.1	auxilin-like protein
1A Syntenic region is defined as the sequence comprised between the first and last syntenic genes, for each of the genomic regions analyzed
aScaffoldMRGH63 plus 57 kb of unpublished melon genomic sequence (see Figure 2)
bScaffold00077 plus 96 kb of unpublished melon genomic sequence (see Figure 2)
cGenes from transposons not counted
dTransposons proteins not considered
eORFs without introns not considered
fOnly syntenic genes are listed. Genes and pseudogenes are numbered according to order in the corresponding scaffold, from left to rigth as
depicted in Figure 2, excluding transposons
gE-values and identities of the BLASTP comparison between each pair of melon and cucumber syntenic proteins
hBest hit when the predicted C. melo protein is BLASTPed against the non-redundant protein sequence database at NCBI
iOnly partially available for comparison
